# Supplementary material for: ILs and MMPs Levels in Inflamed Human Dental Pulp: A Systematic Review
Source: Molecules. 2021 Jul 7;26(14):4129. doi: 10.3390/molecules26144129 (PMC8304045; doi:10.3390/molecules26144129)
Supplement: Supplementary file 1 [file molecules-26-04129-s001.zip]

Archive with 1 entries (1 files):
- molecules-1270516-supplementary.pdf
